# Supplementary material for: Genomic Insights into Denitrifying Methane-Oxidizing Bacteria Gemmobacter fulva sp. Nov., Isolated from an Anabaena Culture
Source: Microorganisms. 2021 Nov 24;9(12):2423. doi: 10.3390/microorganisms9122423 (PMC8709402; doi:10.3390/microorganisms9122423)
Supplement: Supplementary file 1 [file microorganisms-09-02423-s001.zip]

Archive with 1 entries (1 files):
- microorganisms-1455750-supplementary.pdf
